# Supplementary material for: New insights into roles of IL-7R gene as a diagnostic biomarker for post-stroke depression
Source: Front Immunol. 2024 Dec 23;15:1506214. doi: 10.3389/fimmu.2024.1506214 (PMC11700794; doi:10.3389/fimmu.2024.1506214)
Supplement: Supplementary file 1 [file DataSheet1.zip]

Archive with 5 entries (5 files):
- Demographic and clinical characteristics statistic analysis.spv
- Demographic and clinical characteristics.xlsx
- IL7R DATA.xlsx
- IL7R statistic analysis.spv
- R.Rmd
