# Supplementary material for: New insights into roles of IL-7R gene as a diagnostic biomarker for post-stroke depression
Source: Front Immunol. 2024 Dec 23;15:1506214. doi: 10.3389/fimmu.2024.1506214 (PMC11700794; doi:10.3389/fimmu.2024.1506214)
Supplement: Supplementary file 1 [file DataSheet1.zip › Demographic and clinical characteristics.xlsx]

## Sheet: Sheet1
Number	group	age（y）	sex（1: m, 2:f）	education (y)	NHISS	HAMD-17	Smoke	Alcohol	Hypertension	Diabetes
HC1	1	63	2	12		3	No	No	No	No
HC2	1	56	2	9		5	No	No	No	No
HC3	1	61	2	16		0	No	No	No	No
HC4	1	61	2	16		0	No	No	yes	No
HC5	1	59	1	9		2	No	No	No	No
HC6	1	64	1	12		1	No	No	No	No
HC7	1	59	2	12		0	No	No	No	No
HC8	1	56	2	16		5	No	yes	No	No
HC9	1	68	1	12		0	yes	No	No	No
HC10	1	57	1	16		0	No	No	No	No
HC11	1	55	1	16		1	No	No	yes	No
HC12	1	55	2	12		2	yes	No	No	No
HC13	1	57	1	12		0	No	No	No	No
HC14	1	66	1	16		2	No	No	No	No
HC15	1	68	2	16		0	No	No	No	No
MDD1	2	56	1	16		17	No	No	No	yes
MDD2	2	56	2	16		15	No	yes	No	No
MDD3	2	58	1	9		19	No	No	yes	No
MDD4	2	57	2	16		15	No	yes	No	No
MDD5	2	62	2	16		13	yes	No	No	No
MDD6	2	68	1	16		22	No	No	No	yes
MDD7	2	59	1	16		16	No	No	No	No
MDD8	2	65	1	16		15	No	No	yes	No
MDD9	2	63	1	6		16	No	No	No	No
MDD10	2	63	2	0		10	yes	No	No	No
MDD11	2	55	1	14		19	No	No	No	No
MDD12	2	65	2	6		12	No	No	No	No
MDD13	2	66	1	0		15	yes	No	No	No
MDD14	2	54	2	9		16	No	No	No	No
PSND1	3	57	2	2	3	0	No	No	yes	No
PSND2	3	54	1	12	3	0	No	yes	No	yes
PSND3	3	54	1	9	2	3	yes	No	No	yes
PSND4	3	60	2	9	3	3	No	yes	yes	No
PSND5	3	57	1	12	3	2	No	No	No	No
PSND6	3	56	2	6	1	3	No	No	No	yes
PSND7	3	58	2	12	5	3	yes	yes	No	No
PSND8	3	59	1	9	4	1	No	No	yes	yes
PSND9	3	64	2	9	4	0	No	No	No	yes
PSND10	3	58	2	12	1	4	yes	No	No	No
PSND11	3	53	2	6	2	0	yes	No	yes	No
PSND12	3	64	1	12	1	0	No	No	No	No
PSND13	3	64	2	14	4	2	yes	yes	No	No
PSND14	3	53	1	12	4	2	No	No	yes	yes
PSD1	4	52	1	16	7	15	No	No	No	No
PSD2	4	49	1	9	3	17	yes	No	No	No
PSD3	4	54	2	12	2	19	No	No	yes	yes
PSD4	4	54	2	9	2	17	No	yes	No	No
PSD5	4	67	1	12	2	17	yes	No	No	No
PSD6	4	58	2	12	2	19	No	No	No	No
PSD7	4	62	2	12	2	17	No	No	yes	No
PSD8	4	54	1	9	5	15	No	yes	No	yes
PSD9	4	64	1	6	4	16	yes	No	yes	No
PSD10	4	58	2	12	4	10	No	No	No	yes
PSD11	4	60	2	12	2	16	yes	No	yes	yes
PSD12	4	60	2	12	1	21	No	yes	No	yes
PSD13	4	61	2	9	2	24	No	No	No	No
PSD14	4	62	2	6	4	10	yes	yes	yes	yes
PSD15	4	55	2	9	2	19	yes	No	No	No
