# Supplementary material for: New insights into roles of IL-7R gene as a diagnostic biomarker for post-stroke depression
Source: Front Immunol. 2024 Dec 23;15:1506214. doi: 10.3389/fimmu.2024.1506214 (PMC11700794; doi:10.3389/fimmu.2024.1506214)
Supplement: Supplementary file 1 [file DataSheet1.zip › IL7R DATA.xlsx]

## Sheet: Sheet1
Number	group	GAPDH	IL7R				results
HC1	1	27.433	29.9383	2.50529	-0.627943	1.54536	1.0189
HC2	1	27.8669	28.2673	0.400402	-2.73283	6.6476	4.38294
HC3	1	25.9225	27.3153	1.39284	-1.7404	3.34127	2.20299
HC4	1	29.4337	30.6855	1.25185	-1.88139	3.6843	2.42915
HC5	1	35.9922	37.5327	1.5405	-1.59274	3.01622	1.98867
HC6	1	31.4376	32.8804	1.44272	-1.69052	3.22772	2.12812
HC7	1	27.7515	29.1458	1.39435	-1.73889	3.33778	2.20069
HC8	1	31.2019	33.8539	2.65197	-0.48127	1.39597	0.9204
HC9	1	31.8657	33.6405	1.77483	-1.35841	2.56402	1.69053
HC10	1	30.3308	32.434	2.10319	-1.03005	2.0421	1.34641
HC11	1	30.1248	30.5307	0.405845	-2.72739	6.62257	4.36643
HC12	1	28.5888	30.5535	1.96469	-1.16855	2.24785	1.48207
HC13	1	30.4748	33.1629	2.68816	-0.445074	1.36138	0.897596
HC14	1	31.0632	32.0727	1.0095	-2.12374	4.35821	2.87348
HC15	1	26.0797	27.409	1.32925	-1.80399	3.49185	2.30226
MDD1	2	29.0687	32.6165	3.54775	0.414518	0.75027	0.494672
MDD2	2	31.0414	34.2892	3.24776	0.114524	0.923687	0.609011
MDD3	2	29.0199	31.6089	2.58909	-0.544146	1.45816	0.9614
MDD4	2	29.1434	32.2299	3.08647	-0.0467646	1.03295	0.681048
MDD5	2	28.5854	32.8687	4.28333	1.15009	0.450596	0.29709
MDD6	2	30.2408	33.4009	3.16011	0.0268781	0.981542	0.647156
MDD7	2	28.4166	31.7868	3.37022	0.236983	0.848518	0.55945
MDD8	2	31.433	34.0551	2.62212	-0.511111	1.42515	0.939637
MDD9	2	26.3862	29.583	3.19679	0.0635526	0.956905	0.630912
MDD10	2	27.5768	31.2018	3.625	0.491766	0.711154	0.468882
MDD11	2	28.9991	32.9591	3.96006	0.82682	0.56377	0.371708
MDD12	2	25.6599	29.6616	4.00177	0.868538	0.547702	0.361114
MDD13	2	24.0928	27.1506	3.05777	-0.0754626	1.0537	0.694731
MDD14	2	29.3985	31.8692	2.47077	-0.662465	1.58279	1.04357
PSND1	3	31.8986	33.756	1.8574	-1.27583	2.42138	1.59648
PSND2	3	31.6752	35.6071	3.93184	0.7986	0.574907	0.379051
PSND3	3	30.6127	32.5751	1.96247	-1.17077	2.25132	1.48435
PSND4	3	28.0624	31.7386	3.67616	0.542928	0.686376	0.452546
PSND5	3	34.029	36.1048	2.07586	-1.05738	2.08114	1.37215
PSND6	3	31.2158	34.1483	2.9325	-0.200741	1.14929	0.757755
PSND7	3	30.8842	34.8006	3.91642	0.783188	0.581081	0.383122
PSND8	3	31.0811	34.1007	3.01961	-0.113625	1.08194	0.713353
PSND9	3	27.6812	30.3385	2.65731	-0.475929	1.39081	0.916999
PSND10	3	30.2408	33.4009	3.16011	0.0268781	0.981542	0.647156
PSND11	3	28.2923	32.023	3.73069	0.59745	0.660921	0.435762
PSND12	3	29.1126	32.7596	3.64699	0.513757	0.700396	0.461789
PSND13	3	26.3862	29.583	3.19679	0.0635526	0.956905	0.630912
PSND14	3	27.4826	30.2718	2.78924	-0.344	1.26927	0.836863
PSD1	4	28.396	32.7618	4.36584	1.23261	0.425547	0.280574
PSD2	4	27.148	31.7762	4.62823	1.49499	0.354783	0.233917
PSD3	4	31.5397	38.4379	6.89819	3.76496	0.0735589	0.0484993
PSD4	4	27.1268	32.8568	5.72991	2.59667	0.165319	0.108999
PSD5	4	32.2998	38.2909	5.99112	2.85789	0.13794	0.0909474
PSD6	4	29.5061	37.2515	7.74545	4.61222	0.0408869	0.0269578
PSD7	4	31.8109	36.1299	4.31894	1.1857	0.43961	0.289846
PSD8	4	30.3091	36.1066	5.79746	2.66423	0.157757	0.104013
PSD9	4	28.3619	33.0299	4.66798	1.53475	0.34514	0.22756
PSD10	4	27.4707	33.3607	5.88997	2.75674	0.147958	0.0975528
PSD11	4	28.4814	32.9156	4.43413	1.3009	0.405874	0.267603
PSD12	4	28.3797	32.6896	4.30987	1.17664	0.442381	0.291673
PSD13	4	35.9073	39.8546	3.94725	0.81401	0.568799	0.375023
PSD14	4	31.8741	38.0974	6.22328	3.09005	0.117437	0.077429
PSD15	4	28.1879	32.8804	4.69247	1.55923	0.339332	0.22373
