# Supplementary material for: New insights into roles of IL-7R gene as a diagnostic biomarker for post-stroke depression
Source: Front Immunol. 2024 Dec 23;15:1506214. doi: 10.3389/fimmu.2024.1506214 (PMC11700794; doi:10.3389/fimmu.2024.1506214)
Supplement: Supplementary file 1 [file DataSheet1.zip › R.Rmd]

---
title: "TF_deg"
output: html_document
editor_options: 
  chunk_output_type: console
---

```{r setup, include=FALSE}
knitr::opts_chunk$set(echo = TRUE,message = F,warning = F)
```


### 
```{r}
b=read.table('GSE16561_RAW.txt',header = T)
b[1:4,1:4]
rownames(b)=b[,1]
b=b[,-1]
b=log(b+1)
boxplot(b,las=2)
dat=b
library(limma)
dat=normalizeBetweenArrays(dat)
boxplot(dat,las=2)
library(GEOquery)
gset <- getGEO('GSE16561', destdir=".", AnnotGPL = F,  getGPL = F) 
pd=gset[["GSE16561_series_matrix.txt.gz"]]@phenoData@data
#pd=pData(a) 
colnames(dat) 
library(stringr)
group_list= str_split(colnames(dat) ,'_',simplify = T)[,2]
table(group_list)
dat[1:4,1:4] 
a 
library(AnnoProbe)
ids=idmap('GPL6883',type = 'soft')
head(ids)
colnames(ids)=c('probe_id','symbol')  
ids=ids[ids$symbol != '',]
ids=ids[ids$probe_id %in%  rownames(dat),]
dat=dat[ids$probe_id,] 
ids$median=apply(dat,1,median) 
ids=ids[order(ids$symbol,ids$median,decreasing = T),]
idIS=ids[!duplicated(ids$symbol),]
expIS=dat[idIS$probe_id,] 
rownames(expIS)=idIS$symbol
dat[1:4,1:4]
library(stringr)
k = str_detect(pd1$description,"Control");table(k)
GroupIS = ifelse(k,"CON","IS")
GroupIS = factor(GroupIS,levels = c("CON","IS"))
save(expIS,GroupIS,idIS,file = 'GSE16561.Rdata')

library(tinyarray)
gse = "GSE98793"
geo = geo_download(gse)
expMDD = geo$exp 
range(expMDD)
boxplot(expMDD,las = 2)
pd2 = geo$pd
gpl_number = geo$gpl
pd2$pregroup = paste(pd2$`subject group:ch1`, pd2$`anxiety:ch1`, sep=";")
Group=str_split(pd2$pregroup,";",simplify = T)[,1&3]
Group=as.data.frame(Group)
Group$V4=paste0(Group$V1, Group$V3)
pd$Group = Group$V4
del <- which(pd$Group=="CASEyes")
delpd <- pd[-del,]
p = identical(rownames(delpd),colnames(exp));p
if(!p) {
  s = intersect(rownames(delpd),colnames(exp))
  exp = exp[,s]
  pd = delpd[s,]
}
p = identical(rownames(delpd),colnames(exp));p
expMDD=exp
k = str_detect(pd$Group,"CNTLno");table(k)
GroupMDD = ifelse(k,"CON","MDD")
GroupMDD = factor(Group,levels = c("CON","MDD"))
find_anno(geo$gpl)
idMDD <- AnnoProbe::idmap('GPL570')
save(expMDD,GroupMDD,idMDD,file = "GSE98793.Rdata")
```

```{r}
load("G:/GSE16561.Rdata")
load("G:/GSE98793.Rdata")
corhorts = c("GSE98793", "GSE16561")
library(tinyarray)
dats = lapply(1:2, function(i){
    geo_download(corhorts[[i]])
  })
dats[[1]]$exp = expMDD
dats[[2]]$exp = expIS
 par(mfrow = c(1,2))
  for (i in 1:2){
    boxplot(dats[[i]]$exp[,1:10])
  }
```
 
```{r}
  library(stringr)
g1=GroupMDD
g2=GroupIS
groups = list(g1 = g1, g2 = g2)
save(g1,g2,file = "Group.Rdata")
```

```{r}
  exps = list()
  exps[[1]] = trans_array(expMDD,idMDD)
  exps[[2]] = trans_array(expIS,idIS)
```

```{r}
par(mfrow = c(1,2))
for(i in 1:2){
  boxplot(exps[[i]][,1:10])
}
```

```{r}
ids = lapply(1:2, function(i){
  data.frame(probe_id = rownames(exps[[i]]),
             symbol = rownames(exps[[i]]))
})
dcp = get_deg_all(exp1,g1,idMDD,logFC_cutoff = 0.1,cluster_cols = F)
exp2=expIS
dcp2 = get_deg_all(exp2,g2,idIS,logFC_cutoff = 0.1,cluster_cols = F)
dcp$plots/dcp2$plots
library(ggplot2)
ggsave("2-deg.png", width = 35, height = 20)
```


```{r fig.height= 10}
corhorts
up = list(dcp$deg$symbol[dcp$deg$change=="up"],
          dcp2$deg$symbol[dcp2$deg$change=="up"])
names(up) = c(corhorts[1:2])
p2 = draw_venn(up,"up")
down = list(dcp$deg$symbol[dcp$deg$change=="down"],
          dcp2$deg$symbol[dcp2$deg$change=="down"])
names(down) = c(corhorts[1:2])
p3 = draw_venn(down,"down")
p2 + p3
ggsave("3.venn.png",width = 15,height = 7)
```

```{r fig.height= 10}
up_gene = intersect_all(up)
down_gene = intersect_all(down)
up_gene
down_gene

n = exps[[1]][c(up_gene,down_gene),]
g = groups[[1]]
n = n[,order(g)]
g = sort(g)
draw_heatmap(n,g,cluster_cols = F,show_rownames = T)
n2 = exps[[2]][c(up_gene,down_gene),]
g2 = groups[[2]]
n2 = n2[,order(g2)]
g2 = sort(g2)
draw_heatmap(n2,g2,cluster_cols = F,show_rownames = T)
ggsave("0.1heatmap.png",width = 50, height = 60, limitsize = FALSE)
```

```{r}
ES = quick_enrich(c(up_gene,down_gene),kkgo_file = "0.1g.Rdata")
ES$go.dot
ES$kk.dot
library(ggplot2)
go = ES$go@result
kk = ES$kk@result
kk = cbind(ONTOLOGY = "KEGG",
           kk)
dat = rbind(go,kk)
dat = dat[dat$p.adjust<0.05,]
table(dat$ONTOLOGY)
dat$Description = factor(dat$Description,levels = dat$Description)
dat$ONTOLOGY = factor(dat$ONTOLOGY,levels = unique(dat$ONTOLOGY))
ggplot(dat,aes(x = Count,y = Description,fill = ONTOLOGY))+
  geom_bar(stat = "identity")+
  scale_fill_manual(values = c("#1a7987","#f5c358","#d13937","#483f6b"))+
  theme_bw()+
  theme(panel.grid.major = element_blank(), 
        panel.grid.minor = element_blank())
ggsave("0.1enrich.png",height = 20,width = 10)
```

```{r}
#GSE16561
library(tinyarray)
exp2 = trans_array(expIS,idIS)
deg = read.table("0.1deg.txt",header = F,sep="\t")#读取文本数据
deg=as.data.frame(deg)
colnames(deg) <- c("symbol")
library(tibble)
exp2=as.data.frame(exp2)
exp2 <- rownames_to_column(exp2, var = "symbol")
library(dplyr)
degexpIS=inner_join(deg,exp2,by="symbol")
rownames(degexpIS) <- degexpIS[,1]  
degexpIS=degexpIS[,-1]
save(degexpIS, file="degexpIS.RData")
library(randomForest)
set.seed(1)
data = as.data.frame(degexpIS)
data <- t(data)
data= as.data.frame(data)
Group=as.data.frame(GroupIS)
y <- ifelse(Group == "CON", 0,1)
data$group=Group
x<-data[,-395]
y <- t(y)
library(dplyr)
library(tibble)
PD <- data %>%
  rownames_to_column(var = "number")
PD=t(PD)
y=as.data.frame(y)
Group=rbind(PD, y)
Group=Group[c(1,397),]
colnames(Group)=Group[1,]
Group <- Group[-1,]
Group=t(Group)
rf<- randomForest(as.factor(Group)~., data=x, importance=TRUE,proximity=TRUE,ntree=1000)
head(importance(rf), type=2)
varImpPlot(rf, main = "variable importance")
importance=rf[["importance"]]
rfGenes=importance[order(importance[,"MeanDecreaseGini"], decreasing = TRUE),]
write.table(rfGenes, file="rfGenes-IS.txt", sep="\t", quote=F, col.names=T, row.names=T)
#GSE98793
deg = read.table("0.1deg.txt",header = F,sep="\t")#读取文本数据
deg=as.data.frame(deg)
colnames(deg) <- c("symbol")
library(tibble)
exp=as.data.frame(exp)
exp2 <- rownames_to_column(exp, var = "symbol")
library(dplyr)
degexp=inner_join(deg,exp2,by="symbol")
rownames(degexp) <- degexp[,1]  
degexp=degexp[,-1]
save(degexp, file="degexp.RData")
set.seed(1)
data = as.data.frame(degexp)
data <- t(data)
data= as.data.frame(data)
Group=as.data.frame(g1)
y <- ifelse(Group == "CON", 0,1)
data$group=Group
x<-data[,-395]
y <- t(y)
library(dplyr)
library(tibble)
PD <- data %>%
  rownames_to_column(var = "number")
PD=t(PD)
y=as.data.frame(y)
Group=rbind(PD, y)
Group=Group[c(1,397),]
colnames(Group)=Group[1,]
Group <- Group[-1,]
Group=t(Group)
head(importance(rf), type=2)
varImpPlot(rf, main = "variable importance")
importance=rf[["importance"]]
rfGenes=importance[order(importance[,"MeanDecreaseGini"], decreasing = TRUE),]
write.table(rfGenes, file="rfGenes.txt", sep="\t", quote=F, col.names=T, row.names=T)
```

```{r}
#GSE16561
library(tinyarray)
exptotal = trans_array(expIS,idIS)
mergedeg = as.data.frame(2^exptotal-1) 
library(tibble)
mergedeg = rownames_to_column(mergedeg)
write.table(mergedeg,file = "mergetotal.txt",row.names = F,quote = F,sep = "\t")
f = "GSE_ciber.Rdata"
if(!file.exists(f)){
  #devtools:: install_github ("Moonerss/CIBERSORT")
  library(CIBERSORT)
  lm22f = system.file("extdata", "LM22.txt", package = "CIBERSORT")
  TME.results = cibersort(lm22f, 
                        "mergetotal.txt" , 
                        perm = 1000, 
                        QN = T)
  save(TME.results,file = f)
}
load(f)
TME.results[1:4,1:4]
library(RColorBrewer)
mypalette <- colorRampPalette(brewer.pal(8,"Set1"))
group=GroupIS
dat3 <- re %>% 
  as.data.frame() %>%
  rownames_to_column("Sample") %>% 
  mutate(group = group)%>% 
  gather(key = Cell_type,value = Proportion,-Sample,-group) %>% 
  arrange(group)
dat3$Sample = factor(dat3$Sample,ordered = T,levels = unique(dat3$Sample))
dat4 = data.frame(a = 2:ncol(mergedeg),
                  b = 1,
                  group = sort(group)) 
p1 = ggplot(dat4,aes(x = a, y = b)) + 
      geom_tile(aes(fill = group)) + 
      scale_fill_manual(values = c("#2874C5", "#f87669")) +
      theme(panel.grid = element_blank(), 
            panel.background = element_blank(), 
            axis.line = element_blank(), 
            axis.ticks = element_blank(), 
            axis.text = element_blank(), 
            axis.title = element_blank()) + 
      scale_x_continuous(expand = c(0, 0)) +
      labs(fill = "group")
p2 = ggplot(dat3,aes(Sample, Proportion,fill = Cell_type)) + 
  geom_bar(stat = "identity") +
  labs(fill = "Cell Type",x = "",y = "Estiamted Proportion") + 
  theme_bw() +
  theme(axis.text.x = element_blank(),
        axis.ticks.x = element_blank()) + 
  scale_y_continuous(expand = c(0.01,0)) +
  scale_fill_manual(values = mypalette(22))
library(patchwork)
p1 / p2 + plot_layout(heights = c(1,10),guides = "collect" ) &
  theme(legend.position = "bottom")
ggsave("1cibersort.png",width=30,height=10)
library(ggunchained)
library(RColorBrewer)
library(ggpubr)
colors = brewer.pal(n = 8, name = 'Set2')[c(1,6)]
library(dplyr)
su <- dat3 %>% group_by(group, Cell_type) %>% summarise(s = sd(Proportion), Proportion = mean(Proportion), .groups = "drop")

p = ggplot(dat3, aes(x = Cell_type, y = Proportion,fill=group))+
  geom_split_violin(color = NA,scale = "width")+
  guides(fill=guide_legend(title="group"))+
  scale_fill_manual(values = colors)+
  theme_bw()+
  geom_point(data = su,aes(x=Cell_type, y=Proportion),
               pch=19,position=position_dodge(0.3),size=1.5)+
  geom_errorbar(data = su,
                mapping = aes(ymin = Proportion -s, ymax = Proportion+s), #误差条表示95%的置信区间
                width=0, 
                position=position_dodge(0.3),
                color="black",
                linewidth=0.5
  )+
  stat_compare_means(aes(group = group), label = "p.signif")+
  theme(axis.text.x = element_text(angle=80,hjust = 1))
p
ggsave("2.png",width=20,height=10)
imgs = c("ADORA2A","BTLA","BTN2A1","BTN2A2","BTN3A1","BTNL3","BTNL9","C10orf54","CD160","CD209","CD226","CD27","CD274","CD276","CD28","CD40","CD40LG","CD47","CD70","CD80","CD86","CD96","CEACAM1","CTLA4","HAVCR2","HLA-A","HLA-B","HLA-C","HLA-DMA","HLA-DMB","HLA-DOA","HLA-DOB","HLA-DPA1","HLA-DPB1","HLA-DQA1","HLA-DQB1","HLA-DRA","HLA-DRB1","HLA-DRB3","HLA-DRB4","HLA-DRB5","HLA-E","HLA-F","HLA-G","ICOS","ICOSLG","IDO1","KIR2DL1","KIR2DL2","KIR2DL3","KIR2DL4","KIR2DL5A","KIR2DL5B","KIR2DS1","KIR2DS2","KIR2DS3","KIR2DS4","KIR2DS5","KIR3DL1","KIR3DL2","KIR3DL3","KIR3DS1","LAG3","LGALS9","PDCD1","PDCD1LG2","PVR","SIRPA","TDO2","TIGIT","TNFRSF14","TNFRSF18","TNFRSF4","TNFRSF9","TNFSF14","TNFSF18","TNFSF4","TNFSF9","VTCN1")
table(imgs %in% mergedeg$rowname)
img1=imgs %in% mergedeg$rowname
img1=as.data.frame(img1)
img2= cbind(img1,imgs)
img3 = c("ADORA2A","BTLA","BTN2A1","BTN2A2","BTN3A1","BTNL3","BTNL9","C10orf54","CD160","CD209","CD226","CD274","CD276","CD40","CD40LG","CD47","CD80","CD86","CD96","CEACAM1","CTLA4","HAVCR2","HLA-A","HLA-C","HLA-DMA","HLA-DMB","HLA-DOA","HLA-DOB","HLA-DPA1","HLA-DPB1","HLA-DQA1","HLA-DQB1","HLA-DRA","HLA-DRB1","HLA-DRB3","HLA-DRB4","HLA-DRB5","HLA-E","HLA-F","HLA-G","ICOS","ICOSLG","KIR2DL1","KIR2DL3","KIR2DL4","KIR2DL5A","KIR2DL5B","KIR2DS1","KIR2DS3","KIR2DS4","KIR2DS5","KIR3DL1","KIR3DL2","KIR3DL3","LAG3","LGALS9","PDCD1","PDCD1LG2","PVR","TDO2","TNFRSF14","TNFRSF18","TNFRSF4","TNFRSF9","TNFSF14","TNFSF18","TNFSF4","TNFSF9","VTCN1")
row.names(mergedeg) <- mergedeg$rowname
mergedeg <- mergedeg[,-1]
draw_boxplot(mergedeg[img3,],group)
img4 =c("ICOS","CD96","CD40LG","BTNL9","CEACAM1","CD47","BTLA","HLA-DOB","HLA-DQB1","TNFRSF4","HLA-DOA","CTLA4","TNFRSF14","HLA-DMA","TNFRSF18","LAG3","KIR2DS1","TNFRSF9","HLA-DPA1","ADORA2A","CD160","CD40","HLA-DMB","HLA-DQA1","C10orf54","KIR2DL5B")
draw_boxplot(mergedeg[img4,],group)
ggsave("3-0.1IFdeg.png",width=20,height=10)
library(corrplot)
g = c("IL7R")
deg=mergedeg
n = cbind(t(deg[g,]),re)
db = cbind(cor.mtest(n)$p[1:22,1],
           cor(n)[1:22,1])
colnames(db) = paste(rep(g,each = 2),c("p","r"),sep = "_")
head(db)
n = t(deg[c(g,img4),])
library(tidyverse)
library(corrplot)
#if(!require(ggcor))devtools::install_github("Github-Yilei/ggcor",upgrade = F)
library(ggcor)
datp <- cor.mtest(n)$p[2:27,1] %>%
  as.data.frame()%>% 
  rownames_to_column("A") %>% 
  gather("B","p",-A)

data <- cor(n)[2:27,1] %>%
  as.data.frame()%>% 
  rownames_to_column("A") %>% 
  gather("B","r",-A) %>% 
  mutate(p = datp$p)

data$ps = case_when(data$p<0.01~"**",
                    data$p<0.05~"*",
                    T~"")
source("function.R")
#install.packages("ggnewscale")
ggplot()+
  geom_rectriangle(data = data, aes(A, B, fill = -log10(p)),type = "upper", r = 1)+
  scale_fill_gradient(low = "white", high = "#66a3b1",na.value = "white")+
  ggnewscale::new_scale_fill()+
  geom_rectriangle(data = data, aes(A, B, fill = r),type = "lower", r = 1)+
  scale_fill_gradient2(high = "red", mid = "white",low = "blue")+
  labs(x = "", y = "")+
  geom_text(data = data,aes(A,B,label = ps),
            nudge_y = 0.05)+
  theme_bw()
ggsave("4.png",width=20,height=4)
exp1=deg
draw_boxplot(exp1["IL7R",],group)
library(pROC)
m1 <- roc(group, exptotal["IL7R",])
g1 <- ggroc(m1,legacy.axes = T,color = "#1a7987",linewidth=1)
g1 + theme_minimal() +
  geom_segment(aes(x = 0, xend = 1, y = 0, yend = 1), 
               colour = "grey",linewidth = 1, linetype = "dashed")
auc(m1)
ggsave("5Rroc.png")

#GSE98793
library(tinyarray)
exptotal = trans_array(expMDD,idMDD)
mergedeg = as.data.frame(2^exptotal-1)
library(tibble)
mergedeg = rownames_to_column(mergedeg)
write.table(mergedeg,file = "mergetotal.txt",row.names = F,quote = F,sep = "\t")

f = "GSE_ciber.Rdata"
if(!file.exists(f)){
  #devtools:: install_github ("Moonerss/CIBERSORT")
  library(CIBERSORT)
  lm22f = system.file("extdata", "LM22.txt", package = "CIBERSORT")
  TME.results = cibersort(lm22f, 
                        "mergetotal.txt" , 
                        perm = 1000, 
                        QN = T)
  save(TME.results,file = f)
}
load(f)
TME.results[1:4,1:4]
library(RColorBrewer)
mypalette <- colorRampPalette(brewer.pal(8,"Set1"))
group=g1
dat3 <- re %>% 
  as.data.frame() %>%
  rownames_to_column("Sample") %>% 
  mutate(group = group)%>% 
  gather(key = Cell_type,value = Proportion,-Sample,-group) %>% 
  arrange(group)

dat3$Sample = factor(dat3$Sample,ordered = T,levels = unique(dat3$Sample)) 
dat4 = data.frame(a = 2:ncol(mergedeg),
                  b = 1,
                  group = sort(g1)) 

p1 = ggplot(dat4,aes(x = a, y = b)) + 
      geom_tile(aes(fill = group)) + 
      scale_fill_manual(values = c("#2874C5", "#f87669")) +
      theme(panel.grid = element_blank(), 
            panel.background = element_blank(), 
            axis.line = element_blank(), 
            axis.ticks = element_blank(), 
            axis.text = element_blank(), 
            axis.title = element_blank()) + 
      scale_x_continuous(expand = c(0, 0)) +
      labs(fill = "group")

p2 = ggplot(dat3,aes(Sample, Proportion,fill = Cell_type)) + 
  geom_bar(stat = "identity") +
  labs(fill = "Cell Type",x = "",y = "Estiamted Proportion") + 
  theme_bw() +
  theme(axis.text.x = element_blank(),
        axis.ticks.x = element_blank()) + 
  scale_y_continuous(expand = c(0.01,0)) +
  scale_fill_manual(values = mypalette(22))
library(patchwork)
p1 / p2 + plot_layout(heights = c(1,10),guides = "collect" ) &
  theme(legend.position = "bottom")
ggsave("1-1.png",width=30,height=10)
library(ggunchained)
library(RColorBrewer)
library(ggpubr)
colors = brewer.pal(n = 8, name = 'Set2')[c(1,6)]
library(dplyr)
su <- dat3 %>% group_by(group, Cell_type) %>% summarise(s = sd(Proportion), Proportion = mean(Proportion), .groups = "drop")

p = ggplot(dat3, aes(x = Cell_type, y = Proportion,fill=group))+
  geom_split_violin(color = NA,scale = "width")+
  guides(fill=guide_legend(title="group"))+
  scale_fill_manual(values = colors)+
  theme_bw()+
  geom_point(data = su,aes(x=Cell_type, y=Proportion),
               pch=19,position=position_dodge(0.3),size=1.5)+
  geom_errorbar(data = su,
                mapping = aes(ymin = Proportion -s, ymax = Proportion+s), 
                width=0, 
                position=position_dodge(0.3),
                color="black",
                linewidth=0.5
  )+
  stat_compare_means(aes(group = group), label = "p.signif")+
  theme(axis.text.x = element_text(angle=80,hjust = 1))
p
ggsave("2-1.png",width=20,height=10)
imgs = c("ADORA2A","BTLA","BTN2A1","BTN2A2","BTN3A1","BTNL3","BTNL9","C10orf54","CD160","CD209","CD226","CD27","CD274","CD276","CD28","CD40","CD40LG","CD47","CD70","CD80","CD86","CD96","CEACAM1","CTLA4","HAVCR2","HLA-A","HLA-B","HLA-C","HLA-DMA","HLA-DMB","HLA-DOA","HLA-DOB","HLA-DPA1","HLA-DPB1","HLA-DQA1","HLA-DQB1","HLA-DRA","HLA-DRB1","HLA-DRB3","HLA-DRB4","HLA-DRB5","HLA-E","HLA-F","HLA-G","ICOS","ICOSLG","IDO1","KIR2DL1","KIR2DL2","KIR2DL3","KIR2DL4","KIR2DL5A","KIR2DL5B","KIR2DS1","KIR2DS2","KIR2DS3","KIR2DS4","KIR2DS5","KIR3DL1","KIR3DL2","KIR3DL3","KIR3DS1","LAG3","LGALS9","PDCD1","PDCD1LG2","PVR","SIRPA","TDO2","TIGIT","TNFRSF14","TNFRSF18","TNFRSF4","TNFRSF9","TNFSF14","TNFSF18","TNFSF4","TNFSF9","VTCN1")
table(imgs %in% mergedeg$rowname)
img1=imgs %in% mergedeg$rowname
img1=as.data.frame(img1)
img2= cbind(img1,imgs)
img3 = c("BTLA","BTN2A1","BTN2A2","BTN3A1","BTNL3","BTNL9","CD160","CD209","CD226","CD27","CD274","CD276","CD28","CD40","CD40LG","CD47","CD70","CD80","CD86","CD96","CEACAM1","CTLA4","HAVCR2","HLA-A","HLA-B","HLA-C","HLA-DMA","HLA-DMB","HLA-DOA","HLA-DOB","HLA-DPA1","HLA-DPB1","HLA-DQA1","HLA-DQB1","HLA-DRA","HLA-DRB4","HLA-E","HLA-F","HLA-G","ICOS","ICOSLG","IDO1","KIR2DL1","KIR2DL2","KIR2DL3","KIR2DL4","KIR2DL5A","KIR2DS1","KIR2DS2","KIR2DS3","KIR2DS4","KIR2DS5","KIR3DL1","KIR3DL3","KIR3DS1","LAG3","LGALS9","PDCD1","PDCD1LG2","PVR","SIRPA","TDO2","TIGIT","TNFRSF14","TNFRSF18","TNFRSF4","TNFRSF9","TNFSF14","TNFSF18","TNFSF4","TNFSF9","VTCN1")
row.names(mergedeg) <- mergedeg$rowname
mergedeg <- mergedeg[,-1]
draw_boxplot(mergedeg[img3,],g1)
img4 = c("CD226","SIRPA","TIGIT","CD96","CD28","BTLA","HLA-E","CD276","LGALS9","PVR","PDCD1")
draw_boxplot(mergedeg[img4,],g1)
ggsave("3-1.png",width=20,height=10)
library(corrplot)
g = c("IL7R")
deg=mergedeg
n = cbind(t(deg[g,]),re)
db = cbind(cor.mtest(n)$p[1:18,1],
           cor(n)[1:18,1])
colnames(db) = paste(rep(g,each = 2),c("p","r"),sep = "_")
head(db)
n = t(deg[c(g,img4),])
library(tidyverse)
library(corrplot)
#if(!require(ggcor))devtools::install_github("Github-Yilei/ggcor",upgrade = F)
library(ggcor)
datp <- cor.mtest(n)$p[2:12,1] %>%
  as.data.frame()%>% 
  rownames_to_column("A") %>% 
  gather("B","p",-A)

data <- cor(n)[2:12,1] %>%
  as.data.frame()%>% 
  rownames_to_column("A") %>% 
  gather("B","r",-A) %>% 
  mutate(p = datp$p)

data$ps = case_when(data$p<0.01~"**",
                    data$p<0.05~"*",
                    T~"")
source("function.R")
#install.packages("ggnewscale")
ggplot()+
  geom_rectriangle(data = data, aes(A, B, fill = -log10(p)),type = "upper", r = 1)+
  scale_fill_gradient(low = "white", high = "#66a3b1",na.value = "white")+
  ggnewscale::new_scale_fill()+
  geom_rectriangle(data = data, aes(A, B, fill = r),type = "lower", r = 1)+
  scale_fill_gradient2(high = "red", mid = "white",low = "blue")+
  labs(x = "", y = "")+
  geom_text(data = data,aes(A,B,label = ps),
            nudge_y = 0.05)+
  theme_bw()
ggsave("4-1.png",width=20,height=4)
library(pROC)
library(ggplot2)
expMDD=as.data.frame(expMDD)
draw_boxplot(expMDD["IL7R",],GroupMDD)
ggsave("7-IL7R expression.png",width=5,height=4)
m2 <- roc(g1, exp["IL7R",])
g2 <- ggroc(m,legacy.axes = T,color = "#1a7987",linewidth=1)
g2 + theme_minimal() +
  geom_segment(aes(x = 0, xend = 1, y = 0, yend = 1), 
               colour = "grey",linewidth = 1, linetype = "dashed")
auc(m2)
ggsave("5-1Rroc.png")
```
